# Supplementary material for: A potential tool for predicting epidemic trends and outbreaks of scrub typhus based on Internet search big data analysis in Yunnan Province, China
Source: Front Public Health. 2022 Dec 1;10:1004462. doi: 10.3389/fpubh.2022.1004462 (PMC9751444; doi:10.3389/fpubh.2022.1004462)
Supplement: Supplementary Table S1 — All kinds of error indicators and akaike information criterion (AIC) values of the established ARIMAX model with BSI data of various individual keywords or keyword combinations as external variable. [file Table_1.XLSX]

## Sheet: Sheet1
	R2	MAE	MSE	RMSE	MAPE	SMAPE	AIC
['K1']_ARIMAX	0.96009	98.832	18176.5	134.82	55.7472	50.4545	1079.47
['K2']_ARIMAX	0.899953	157.596	45565.2	213.46	68.5514	45.7025	1099.76
['K3']_ARIMAX	0.961474	105.203	17546	132.461	96.3948	42.1566	1101
['K1', 'K2']_ARIMAX	0.957396	100.672	19403.6	139.297	55.2039	54.7014	1080.72
['K1', 'K3']_ARIMAX	0.961003	103.193	17760.8	133.269	71.3375	59.2034	1078.2
['K2', 'K3']_ARIMAX	0.963778	100.899	16496.8	128.44	87.925	50.678	1097.89
['K1', 'K2', 'K3']_ARIMAX	0.958158	104.803	19056.3	138.044	66.9505	53.9929	1079.45
