# Supplementary material for: A potential tool for predicting epidemic trends and outbreaks of scrub typhus based on Internet search big data analysis in Yunnan Province, China
Source: Front Public Health. 2022 Dec 1;10:1004462. doi: 10.3389/fpubh.2022.1004462 (PMC9751444; doi:10.3389/fpubh.2022.1004462)
Supplement: Supplementary Table S2 — All kinds of error indicators and akaike information criterion (AIC) values of the two models in prediction of scrub typhus cases in 2021. [file Table_2.XLSX]

## Sheet: Sheet1
Model	MAE	MSE	RMSE	MAPE	SMAPE	AIC
ARIMA	75.5577	9645.57	98.2119	117.289	66.0943	1105.65
ARIMAX	54.4401	4751.6	68.9318	88.5813	54.0377	1079.47
